# Supplementary material for: Soy Sauce Odor Improves Upper Limb Motor Performance with Preliminary Evidence of Increased Alpha-Band Intermuscular Coherence Between Postural Muscles: An Exploratory Within-Subjects Crossover Study
Source: Brain Sci. 2026 Jul 12;16(7):737. doi: 10.3390/brainsci16070737 (PMC13407258; doi:10.3390/brainsci16070737)
Supplement: Supplementary file 1 [file brainsci-16-00737-s001.zip]

Archive with 6 entries (6 files):
- brainsci-4265143-Figure S1. Supplementary Materials Data.pdf
- brainsci-4265143-Table S1. CONSORT Crossover Checklist.pdf
- brainsci-4265143-Table S2. Effect Size Calculation from Previous Study.pdf
- brainsci-4265143-Table S3. Subjective evaluation of odors comparison among three odors.pdf
- brainsci-4265143-Table S4. Subjective evaluation of odors comparison between two odors.pdf
- brainsci-4265143-Table S5. Cohens-d/partial eta2.pdf
